# Supplementary material for: Depletion of mRNA export regulator DBP5/DDX19, GLE1 or IPPK that is a key enzyme for the production of IP6, resulting in differentially altered cytoplasmic mRNA expression and specific cell defect
Source: PLoS One. 2018 May 10;13(5):e0197165. doi: 10.1371/journal.pone.0197165 (PMC5945018; doi:10.1371/journal.pone.0197165)
Supplement: S1 Table — (XLSX) [file pone.0197165.s017.xlsx]

## Sheet: S1 Table
	S1 Table. The sequence of siRNAs in this study.
	Name		Nucleotide sequence
	Control #1	sense	GGG CAC AAG CUG GAG UAC AAC UAC A
		antisense	UGU AGU UGU ACU CCA GCU UGU GCC C
	Control #2	sense	CAA UGA AAG ACG GUG AGC UGG UGA U
		antisense	AUC ACC AGC UCA CCG UCU UUC AUU G
	DBP5 #1	sense	rCrArA rGrGrU rGrUrU rUrGrU rUrCrU rGrGrA rUrGrA rGrGC T
		antisense	rArGrC rCrUrC rArUrC rCrArG rArArC rArArA rCrArC rCrUrU rGrArU
	GLE1 #1	sense	GAG AAG CCU UGG GAC ACC AAG AGA A
		antisense	UUC UCU UGG UGU CCC AAG GCU UCU C
	GLE1 #2	sense	rCrCrG rUrCrA rCrArG rArGrC rArArA rGrArU rUrCrU rCrAA C
		antisense	rGrUrU rGrArG rArArU rCrUrU rUrGrC rUrCrU rGrUrG rArCrG rGrUrG
	IPPK #1	sense	rCrUrG rGrGrA rArGrU rGrGrA rArGrC rArGrA rUrCrA rGrCA A
		antisense	rUrUrG rCrUrG rArUrC rUrGrC rUrUrC rCrArC rUrUrC rCrCrA rGrUrU
	IPPK #2	sense	rGrCrC rArArA rArUrG rUrGrG rGrUrU rUrArU rUrCrC
		antisense	rArArU rArArA rCrCrC rArCrA rUrUrU rUrGrG rCrUrU
	RRP45	sense	GGC AAA UAC GUG UAG ACC UAC AUU U
		antisense	AAA UGU AGG UCU ACA CGU AUU UGC C
