# Supplementary material for: Depletion of mRNA export regulator DBP5/DDX19, GLE1 or IPPK that is a key enzyme for the production of IP6, resulting in differentially altered cytoplasmic mRNA expression and specific cell defect
Source: PLoS One. 2018 May 10;13(5):e0197165. doi: 10.1371/journal.pone.0197165 (PMC5945018; doi:10.1371/journal.pone.0197165)
Supplement: S2 Table — (XLSX) [file pone.0197165.s018.xlsx]

## Sheet: S2 Table
	S2 Table. Primer sets and annealing temperature in this study.
	Name		Nucleotide sequence	Annealing temperature
	pgk1	forward	GTTGCAGACAAGATCCAGCTC	57℃
		reverse	GAAGTGCCAATCTCCATGTTG
	dbp5	forward	GAAAGAGGCCAGAAGATCAG	57℃
		reverse	GCCTCATCCAGAACAAACAC
	gle1	forward	AAATCTCCTGACGCAAGCTC	57℃
		reverse	TGTGCTGGGACTCATCTTTG
	ippk	forward	GGTCGTTCAGCTACCTTTAG	57℃
		reverse	TATCCAGGTCCTTGTCACAG
	cdk2	forward	ATCTTTGCTGAGATGGTGACT	57℃
		reverse	CACATCCTGGAAGAAAGGGT
	e2f2	forward	AGGGGAATGTTTGAAGACCC	57℃
		reverse	CATAGGCCAGCCTCTTGTTG
	mcm2	forward	TTTGCCCGCTACCTTTCATT	57℃
		reverse	GACGAGCCTTATCCACCAAG
	smn1	forward	AACATCAAGCCCAAATCTGC	57℃
		reverse	TTTAGACCTGGCTTTCCTGG
	hdac1	forward	GATTCAACGTTGGTGAGGAC	58℃
		reverse	ACGTAACAGAAGCCAGATG
	fus	forward	AGCCAGAACAGCTATGGAAC	57.5℃
		reverse	TTTGCTGCTGTCCACCATAG
	gli1	forward	CTCCAGCCCTGGACCG	58℃
		reverse	AGTTGAACATGGCGTCTCAG
	gli3	forward	GTCTATGGGAAGTTCGGGGA	57℃
		reverse	CTTCAGCTCTCTTCGACCAA
	smo	forward	AGCCTTCTGGTGGAGAAGAT	57℃
		reverse	TCTTGCTCTTCTTGATCCGC
	hif1a	forward	TTGCATCTCCATCTCCTACC	57.5℃
		reverse	GCTTTCTCTGAGCATTCTGC
	stat2	forward	ACATTCAGCCCTTTTCCCAG	58℃
		reverse	TCCCTTTGGCCTGGATCTTA
	tlr3	forward	GGAAAGGCTAGCAGTCATCC	58℃
		reverse	TCGGGTACCTGAGTCAACTT
	nus1	forward	CAGTTAGTAGCCCAGAAGCA	57℃
		reverse	AGGCAAAGAGACAATCTCAGT
	rras	forward	GTCTGACTACGACCCCACTA	57.5℃
		reverse	GTGACTCCAGATCTGCCTTG
	col1a1	forward	CTGGCAAAGATGGACTCAAC	57.5℃
		reverse	CAGGAAGCTGAAGTCGAAAC
	stat3	forward	GAACGAAGGGTACATCATGG	58℃
		reverse	GCTGCTTTGTGTATGGTTCC
	fscn1	forward	GTGACCTCCAAGAAGAATGG	57℃
		reverse	CTGTGGAGTCTTTGATGTTGTAG
	plk1	forward	CAAGTGGGTGGACTATTCGG	58℃
		reverse	CATCAAGGAGTTGGGATGGG
	kiz	forward	GGCTCATACTCGAAACCAAG	57.5℃
		reverse	GTGCACTGCAACCTTTTCTC
	xpc	forward	TGATGCCTATTGGCTGTGTC	58℃
		reverse	CCTGATGAGCAGACCTTTGG
	atm	forward	ATTTCGCTTAGCAGGAGGTG	58℃
		reverse	TGGAAGACCTGTTGCATGAC
	atr	forward	TATCCCATGCGTGTGAACAG	58℃
		reverse	TGGCTAGCATGGTTAGCATG
	brca1	forward	GTCCCATCTGTCTGGAGTTG	57℃
		reverse	GCCCTTTCTTCTGGTTGAGA
	xpa	forward	AAGCAAAGGAAGTCCGACAG	58℃
		reverse	ATGTCAGTTCATGGCCACAC
	brca2	forward	TCCACCCCAACTAAAGACTG	57℃
		reverse	TGAGACAGGTGTGGAAACAG
	fancd2	forward	TTCCTCCACATTCCCTACAC	57℃
		reverse	CAAAGAGACGCCCATACTTC
	ifnb1	forward	CACTGGCTGGAATGAGACTATT	57.5℃
		reverse	TTCTTCCAGGACTGTCTTCAGATG
	tlr4	forward	TAAGGTTGCCGCTTTCACTT	58℃
		reverse	TTAGGAACCACCTCCACGC
	traf3	forward	GCTGTCCTGACAGAAGAGAAC	58℃
		reverse	CCTCCACGGTCTTCACAAAC
	U6 snRNA	forward	GTGCTCCCTTCGGCAAGCACTTACACTAAA	55℃
		reverse	CTCAAAAAGGAATGCTTCACAAATTTGCCT
	tRNA	forward	GTAGTCGTGGCCGAGTGGTTAAG	66℃
		reverse	GTAGTCGGCAGGATTCGAACC
	E2F8	forward	CGGGGAGGAGAATAAGTACG	61℃
		reverse	CTTGTCTTTGCGGCTGTTTA
