# Supplementary material for: Depletion of mRNA export regulator DBP5/DDX19, GLE1 or IPPK that is a key enzyme for the production of IP6, resulting in differentially altered cytoplasmic mRNA expression and specific cell defect
Source: PLoS One. 2018 May 10;13(5):e0197165. doi: 10.1371/journal.pone.0197165 (PMC5945018; doi:10.1371/journal.pone.0197165)
Supplement: S3 Table — (XLSX) [file pone.0197165.s019.xlsx]

## Sheet: S3 table
	S3 Table. Gene numbers and ratio affected by DBP5, GLE1 or IPPK knock-down.
	Down-regulated gene number								Up-regulated gene number
	DBP5	Threshold	Total number	Common	Unique	Ratio Common/Total (%)	Ratio Unique/Total (%)		DBP5	Threshold	Total number	Common	Unique	Ratio Common/Total (%)	Ratio Unique/Total (%)
		1.5 x down	2021	582	635	28.7976	31.4201			1.5 x up	2154	824	500	38.2544	23.2126
		2 x down	561	107	236	19.0731	42.0677			2 x up	660	255	153	38.6364	23.1818
		3 x down	79	19	37	24.0506	46.8354			3 x up	128	53	29	41.4062	22.6562
	GLE1	Threshold	Total number	Common	unique	Ratio Common/Total (%)	Ratio Unique/Total (%)		GLE1	Threshold	Total number	Common	unique	Ratio Common/Total (%)	Ratio Unique/Total (%)
		1.5 x down	3130	582	1649	18.5942	52.6837			1.5 x down	2987	824	1301	27.5862	43.5554
		2 x down	1187	107	845	9.01432	71.1879			2 x down	1177	255	610	21.6653	51.8267
		3 x down	310	19	268	6.12903	86.4516			3 x down	321	53	202	16.5109	62.9283
	IPPK	Threshold	Total number	Common	unique	Ratio Common/Total (%)	Ratio Unique/Total (%)		IPPK	Threshold	Total number	Common	unique	Ratio Common/Total (%)	Ratio Unique/Total (%)
		1.5 x down	2086	582	843	27.9003	40.4123			1.5 x down	2272	824	702	36.2676	30.8979
		2 x down	645	107	349	16.5891	54.1085			2 x down	784	255	281	32.5255	35.8418
		3 x down	137	19	94	13.8686	68.6131			3 x down	174	53	73	30.4598	41.954
