# Supplementary material for: Depletion of mRNA export regulator DBP5/DDX19, GLE1 or IPPK that is a key enzyme for the production of IP6, resulting in differentially altered cytoplasmic mRNA expression and specific cell defect
Source: PLoS One. 2018 May 10;13(5):e0197165. doi: 10.1371/journal.pone.0197165 (PMC5945018; doi:10.1371/journal.pone.0197165)
Supplement: S4 Table — Genes down-regulated and up-regulated at least 1.5-fold in DBP5, GLE1 or IPPK knock-down cells were categorized by canonical pathway analysis in ingenuity pathway analysis. Ten categories are listed in order of their p-values. (XLSX) [file pone.0197165.s020.xlsx]

## Sheet: S4 Table 
S4 Table. Gene categories which are affected mRNA expression in DBP5, GLE1 or IPPK knock-down cells.
1.5 x decreased				1.5 x increased
The triple part				The triple part
Ingenuity Canonical Pathways	-log(p-value)			Ingenuity Canonical Pathways	-log(p-value)
Cell Cycle Control of Chromosomal Replication	8.18			Integrin Signaling	4.75
Estrogen-mediated S-phase Entry	4.81			Rac Signaling	3.25
Cell Cycle Regulation by BTG Family Proteins	3.82			Actin Cytoskeleton Signaling	2.92
Cyclins and Cell Cycle Regulation	3.34			Glioma Invasiveness Signaling	2.86
Cell Cycle: G1/S Checkpoint Regulation	3.17			Epithelial Adherens Junction Signaling	2.5
Breast Cancer Regulation by Stathmin1	2.74			Signaling by Rho Family GTPases	2.42
Role of CHK Proteins in Cell Cycle Checkpoint Control	2.74			Paxillin Signaling	2.37
cAMP-mediated signaling	2.27			Regulation of Cellular Mechanics by Calpain Protease	2.32
RhoGDI Signaling	2.11			Germ Cell-Sertoli Cell Junction Signaling	2.18
GADD45 Signaling	2.02			Role of NFAT in Cardiac Hypertrophy	2.13
DBP5 unique part				DBP5 unique part
Ingenuity Canonical Pathways	-log(p-value)			Ingenuity Canonical Pathways	-log(p-value)
Role of Macrophages, Fibroblasts and Endothelial Cells in Rheumatoid Arthritis	4.21			Role of NFAT in Cardiac Hypertrophy	7.2
Interferon Signaling	2.72			Gap Junction Signaling	7.17
Hypoxia Signaling in the Cardiovascular System	2.7			Integrin Signaling	6.39
Unfolded protein response	2.43			Germ Cell-Sertoli Cell Junction Signaling	6.3
Synaptic Long Term Potentiation	2.24			Cardiac Hypertrophy Signaling	6.07
p53 Signaling	2.17			Insulin Receptor Signaling	5.05
Tetrahydrofolate Salvage from 5,10-methenyltetrahydrofolate	2.12			Epithelial Adherens Junction Signaling	4.93
Neuregulin Signaling	1.98			ILK Signaling	4.67
Melatonin Signaling	1.9			Sertoli Cell-Sertoli Cell Junction Signaling	4.39
TREM1 Signaling	1.87			Thrombin Signaling	3.99
GLE1 unique part				GLE1 unique part
Ingenuity Canonical Pathways	-log(p-value)			Ingenuity Canonical Pathways	-log(p-value)
Role of BRCA1 in DNA Damage Response	5.91			TNFR2 Signaling	3.71
Mismatch Repair in Eukaryotes	5.36			Glucocorticoid Receptor Signaling	2.58
Hereditary Breast Cancer Signaling	3.77			4-1BB Signaling in T Lymphocytes	2.52
Role of CHK Proteins in Cell Cycle Checkpoint Control	3.47			Triacylglycerol Biosynthesis	2.41
Mitotic Roles of Polo-Like Kinase	2.91			Protein Ubiquitination Pathway	2.33
Adipogenesis pathway	2.73			Induction of Apoptosis by HIV1	2.22
ATM Signaling	2.63			April Mediated Signaling	2.19
Sonic Hedgehog Signaling	2.49			CCR5 Signaling in Macrophages	2.16
Choline Degradation I	2.31			B Cell Activating Factor Signaling	2.11
DNA damage-induced 14-3-3σ Signaling	2.07			IL-1 Signaling	2.04
IPPK unique part				IPPK unique part
Ingenuity Canonical Pathways	-log(p-value)			Ingenuity Canonical Pathways	-log(p-value)
IL-6 Signaling	3.48			p53 Signaling	3.49
PTEN Signaling	3.44			Oncostatin M Signaling	2.78
IL-8 Signaling	2.92			UVA-Induced MAPK Signaling	2.54
OX40 Signaling Pathway	2.76			Gα12/13 Signaling	2.48
Thiosulfate Disproportionation III (Rhodanese)	2.4			Role of Oct4 in Mammalian Embryonic Stem Cell Pluripotency	2.31
Bladder Cancer Signaling	2.37			Cardiac Hypertrophy Signaling	2.26
iNOS Signaling	2.34			TNFR2 Signaling	2.24
RhoA Signaling	2.33			RANK Signaling in Osteoclasts	2.22
Role of Oct4 in Mammalian Embryonic Stem Cell Pluripotency	2.24			Induction of Apoptosis by HIV1	2.22
NF-κB Signaling	2.12			Role of NFAT in Cardiac Hypertrophy	2.18
DBP5&GLE1 overlapping part				DBP5&GLE1 overlapping part
Ingenuity Canonical Pathways	-log(p-value)			Ingenuity Canonical Pathways	-log(p-value)
Role of BRCA1 in DNA Damage Response	7.62			Molecular Mechanisms of Cancer	4.53
Hereditary Breast Cancer Signaling	5.17			Gap Junction Signaling	4.38
Mismatch Repair in Eukaryotes	4.65			Glioblastoma Multiforme Signaling	3.89
Cell Cycle Control of Chromosomal Replication	4.55			Axonal Guidance Signaling	3.87
Granzyme B Signaling	3.39			TR/RXR Activation	3.85
Role of CHK Proteins in Cell Cycle Checkpoint Control	2.8			α-Adrenergic Signaling	3.85
Superpathway of Citrulline Metabolism	2.44			Cardiac Hypertrophy Signaling	3.78
dTMP De Novo Biosynthesis	2.3			CXCR4 Signaling	3.73
GADD45 Signaling	2.05			Role of NFAT in Cardiac Hypertrophy	3.7
Role of PKR in Interferon Induction and Antiviral Response	1.92			Leptin Signaling in Obesity	3.59
GLE1&IPPK overlapping part				GLE1&IPPK overlapping part
Ingenuity Canonical Pathways	-log(p-value)			Ingenuity Canonical Pathways	-log(p-value)
Cell Cycle: G2/M DNA Damage Checkpoint Regulation	4			TNFR2 Signaling	3.71
Salvage Pathways of Pyrimidine Ribonucleotides	2.56			Glucocorticoid Receptor Signaling	2.58
Pyridoxal 5'-phosphate Salvage Pathway	2.55			4-1BB Signaling in T Lymphocytes	2.52
ATM Signaling	1.89			Triacylglycerol Biosynthesis	2.41
Ephrin Receptor Signaling	1.77			Protein Ubiquitination Pathway	2.33
Molecular Mechanisms of Cancer	1.63			Induction of Apoptosis by HIV1	2.22
Granzyme B Signaling	1.61			April Mediated Signaling	2.19
Methionine Degradation I (to Homocysteine)	1.61			CCR5 Signaling in Macrophages	2.16
Cysteine Biosynthesis III (mammalia)	1.52			B Cell Activating Factor Signaling	2.11
Role of BRCA1 in DNA Damage Response	1.5			IL-1 Signaling	2.04
DBP5&IPPK overlapping part				DBP5&IPPK overlapping part
Ingenuity Canonical Pathways	-log(p-value)			Ingenuity Canonical Pathways	-log(p-value)
Role of Cytokines in Mediating Communication between Immune Cells	4.44			UVA-Induced MAPK Signaling	2.38
Communication between Innate and Adaptive Immune Cells	4.43			14-3-3-mediated Signaling	1.81
Hematopoiesis from Pluripotent Stem Cells	4.24			Alanine Biosynthesis III	1.76
Role of Osteoblasts, Osteoclasts and Chondrocytes in Rheumatoid Arthritis	4			Virus Entry via Endocytic Pathways	1.71
Role of Hypercytokinemia/hyperchemokinemia in the Pathogenesis of Influenza	3.93			Phenylalanine Degradation IV (Mammalian, via Side Chain)	1.62
Role of Pattern Recognition Receptors in Recognition of Bacteria and Viruses	3.89			CD40 Signaling	1.59
Role of IL-17F in Allergic Inflammatory Airway Diseases	3.77			FcγRIIB Signaling in B Lymphocytes	1.46
IL-15 Signaling	3.71			Sulfate Activation for Sulfonation	1.46
TREM1 Signaling	3.6			HGF Signaling	1.45
Role of Macrophages, Fibroblasts and Endothelial Cells in Rheumatoid Arthritis	3.53			UVC-Induced MAPK Signaling	1.44
