# Supplementary material for: Depletion of mRNA export regulator DBP5/DDX19, GLE1 or IPPK that is a key enzyme for the production of IP6, resulting in differentially altered cytoplasmic mRNA expression and specific cell defect
Source: PLoS One. 2018 May 10;13(5):e0197165. doi: 10.1371/journal.pone.0197165 (PMC5945018; doi:10.1371/journal.pone.0197165)
Supplement: S5 Table — Genes down-regulated and up-regulated at least 1.5- and 2-fold in DBP5, GLE1 or IPPK knock-down cells were categorized by canonical pathway analysis in ingenuity pathway analysis. Ten categories are listed in order of their p-values. (XLSX) [file pone.0197165.s021.xlsx]

## Sheet: S5 Table
S5 Table. Gene categories which are affected mRNA expression in DBP5, GLE1 or IPPK knock-down cells.
1.5 x decreased			2 x decreased						1.5 x increased			2 x increased
DBP5 knockdown (including overlapping parts)			DBP5 knockdown (including overlapping parts)						DBP5 knockdown (including overlapping parts)			DBP5 knockdown (including overlapping parts)
Ingenuity Canonical Pathways	-log(p-value)		Ingenuity Canonical Pathways	-log(p-value)					Ingenuity Canonical Pathways	-log(p-value)		Ingenuity Canonical Pathways	-log(p-value)
Cell Cycle Control of Chromosomal Replication	8.17		TREM1 Signaling	5.03					Role of NFAT in Cardiac Hypertrophy	7.18		Integrin Signaling	5.72
TREM1 Signaling	4.9		Hematopoiesis from Pluripotent Stem Cells	4.79					Gap Junction Signaling	7.16		Epithelial Adherens Junction Signaling	3.97
Role of BRCA1 in DNA Damage Response	4.67		Airway Pathology in Chronic Obstructive Pulmonary Disease	4.57					Integrin Signaling	6.33		Paxillin Signaling	3.74
Role of Macrophages, Fibroblasts and Endothelial Cells in Rheumatoid Arthritis	3.56		Role of Cytokines in Mediating Communication between Immune Cells	4.52					Cardiac Hypertrophy Signaling	6.06		Germ Cell-Sertoli Cell Junction Signaling	3.57
Estrogen-mediated S-phase Entry	3.24		Crosstalk between Dendritic Cells and Natural Killer Cells	4.22					Germ Cell-Sertoli Cell Junction Signaling	5.83		ILK Signaling	3.38
Cell Cycle: G1/S Checkpoint Regulation	3.16		Role of IL-17F in Allergic Inflammatory Airway Diseases	4.15					Insulin Receptor Signaling	5.04		Role of NFAT in Cardiac Hypertrophy	3.04
Mismatch Repair in Eukaryotes	2.85		Communication between Innate and Adaptive Immune Cells	4.06					Epithelial Adherens Junction Signaling	4.92		Cardiac Hypertrophy Signaling	2.97
CDP-diacylglycerol Biosynthesis I	2.85		Altered T Cell and B Cell Signaling in Rheumatoid Arthritis	3.88					ILK Signaling	4.28		Glioma Invasiveness Signaling	2.8
Airway Pathology in Chronic Obstructive Pulmonary Disease	2.56		Dendritic Cell Maturation	3.68					Sertoli Cell-Sertoli Cell Junction Signaling	4		Actin Cytoskeleton Signaling	2.72
Phosphatidylglycerol Biosynthesis II (Non-plastidic)	2.55		IL-15 Signaling	3.58					Thrombin Signaling	3.98		CXCR4 Signaling	2.66
GLE1 knockdown (including overlapping parts)			GLE1 knockdown (including overlapping parts)						GLE1 knockdown (including overlapping parts)			GLE1 knockdown (including overlapping parts)
Ingenuity Canonical Pathways	-log(p-value)		Ingenuity Canonical Pathways	-log(p-value)					Ingenuity Canonical Pathways	-log(p-value)		Ingenuity Canonical Pathways	-log(p-value)
Role of BRCA1 in DNA Damage Response	13.3		Role of BRCA1 in DNA Damage Response	13.2					Axonal Guidance Signaling	6.04		p53 Signaling	6.04
Cell Cycle Control of Chromosomal Replication	11.2		Cell Cycle Control of Chromosomal Replication	9.75					Protein Kinase A Signaling	5.97		Cardiac Hypertrophy Signaling	5.21
Role of CHK Proteins in Cell Cycle Checkpoint Control	7.95		Hereditary Breast Cancer Signaling	8.26					Integrin Signaling	5.35		Aldosterone Signaling in Epithelial Cells	4.75
Mismatch Repair in Eukaryotes	7.75		Cyclins and Cell Cycle Regulation	8.05					Epithelial Adherens Junction Signaling	5.31		Signaling by Rho Family GTPases	4.27
Hereditary Breast Cancer Signaling	6.82		Role of CHK Proteins in Cell Cycle Checkpoint Control	7.99					p53 Signaling	5.24		Role of NFAT in Cardiac Hypertrophy	4.21
Estrogen-mediated S-phase Entry	5.89		ATM Signaling	7.51					ILK Signaling	5.14		CXCR4 Signaling	3.79
Mitotic Roles of Polo-Like Kinase	5.35		Cell Cycle: G2/M DNA Damage Checkpoint Regulation	6.96					PI3K/AKT Signaling	5.03		Protein Kinase A Signaling	3.76
Cell Cycle: G2/M DNA Damage Checkpoint Regulation	4.84		Estrogen-mediated S-phase Entry	6.88					Sertoli Cell-Sertoli Cell Junction Signaling	5.02		Axonal Guidance Signaling	3.41
Cyclins and Cell Cycle Regulation	4.81		DNA damage-induced 14-3-3σ Signaling	6.83					Role of NFAT in Cardiac Hypertrophy	4.82		CCR5 Signaling in Macrophages	3.4
ATM Signaling	4.7		Mitotic Roles of Polo-Like Kinase	6.27					Signaling by Rho Family GTPases	4.65		Thrombin Signaling	3.36
IPPK knockdown (including overlapping parts)			IPPK knockdown (including overlapping parts)						IPPK knockdown (including overlapping parts)			IPPK knockdown (including overlapping parts)
Ingenuity Canonical Pathways	-log(p-value)		Ingenuity Canonical Pathways	-log(p-value)					Ingenuity Canonical Pathways	-log(p-value)		Ingenuity Canonical Pathways	-log(p-value)
Cell Cycle: G1/S Checkpoint Regulation	4.92		Hepatic Fibrosis / Hepatic Stellate Cell Activation	5.8					p53 Signaling	3.47		Acute Phase Response Signaling	2.45
Estrogen-mediated S-phase Entry	4.07		Altered T Cell and B Cell Signaling in Rheumatoid Arthritis	4.4					Oncostatin M Signaling	2.77		Methylglyoxal Degradation III	2.31
Role of IL-17F in Allergic Inflammatory Airway Diseases	4.01		Role of IL-17F in Allergic Inflammatory Airway Diseases	3.97					UVA-Induced MAPK Signaling	2.53		4-1BB Signaling in T Lymphocytes	2.29
Cell Cycle Control of Chromosomal Replication	3.61		Dendritic Cell Maturation	3.95					Gα12/13 Signaling	2.46		Integrin Signaling	2.26
IL-6 Signaling	3.61		Communication between Innate and Adaptive Immune Cells	3.84					Role of Oct4 in Mammalian Embryonic Stem Cell Pluripotency	2.3		Induction of Apoptosis by HIV1	2.24
Phosphatidylglycerol Biosynthesis II (Non-plastidic)	3.38		Hematopoiesis from Pluripotent Stem Cells	3.63					Cardiac Hypertrophy Signaling	2.24		Cardiac Hypertrophy Signaling	2.14
TREM1 Signaling	3.28		Role of Macrophages, Fibroblasts and Endothelial Cells in Rheumatoid Arthritis	3.52					TNFR2 Signaling	2.23		CCR5 Signaling in Macrophages	2.12
RhoA Signaling	2.99		Role of Cytokines in Mediating Communication between Immune Cells	3.47					RANK Signaling in Osteoclasts	2.21		Oncostatin M Signaling	2.12
CDP-diacylglycerol Biosynthesis I	2.87		Hepatic Cholestasis	3.4					Induction of Apoptosis by HIV1	2.21		Molybdenum Cofactor Biosynthesis	2.11
IL-8 Signaling	2.83		Crosstalk between Dendritic Cells and Natural Killer Cells	3.29					Role of NFAT in Cardiac Hypertrophy	2.16		B Cell Receptor Signaling	2.05
The shed column indicates that the pathway is commonly picked out in 1.5 x and 2 x decreased threshold.									The shed column indicates that the pathway is commonly picked out in 1.5 x and 2 x increased threshold.
